# Supplementary material for: An Indoor Accessibility Assessment Framework Based on Multimodal Sensing and Explainable Machine Learning: A Case Study of a Tactile Museum for People with Visual Impairments
Source: Sensors (Basel). 2026 Jul 2;26(13):4198. doi: 10.3390/s26134198 (PMC13364338; doi:10.3390/s26134198)
Supplement: Supplementary file 1 [file sensors-26-04198-s001.zip]

Archive with 1 entries (1 files):
- sensors-4353112-supplementary.pdf
